# Supplementary material for: Genome-Wide DNA Methylation Patterns of Bovine Blastocysts Developed In Vivo from Embryos Completed Different Stages of Development In Vitro
Source: PLoS One. 2015 Nov 4;10(11):e0140467. doi: 10.1371/journal.pone.0140467 (PMC4633222; doi:10.1371/journal.pone.0140467)
Supplement: S5 Table — Log2FC = hyper or hypomethylation in log2 scale relative to VO blastocyst group, Ppromoter = proximal promoter, Dpromoter = Distal promoter. (XLSX) [file pone.0140467.s012.xlsx]

## Sheet: Tabelle1
S5 Table. Commonly differentially methylated regions in both 4C and IVP blastocyst groups. Log2FC= hyper or hypomethylation in log2 scale relative to VO blastocyst group. Ppromoter= proximal promoter, Dpromoter= Distal promoter.
	4C		IVP
Probe ID	Log2FC	P-value	Log2FC	P-value	Gene symbol	Gene region affected
15_03444	0.651039	9.61899e-05	0.729877	4.96864e-05	POU2F3	Ppromoter
22_08281	0.657516	0.000207556	0.837165	0.000665705	P4HTM	Ppromoter
01_05562	0.672517	0.0211975	1.00163	0.00476323	LOC508354	Promoter
03_16431	0.662321	0.000188428	0.61368	0.000339612	AGAP1	Promoter
03_18583	0.59959	0.000343205	0.602959	0.00112963	PASK PPP1R7	Promoter
05_12123	0.670787	0.000441772	0.670613	0.000228839	C5H12ORF53	Promoter
07_13072	0.703465	0.00443648	0.599964	7.46891e-05	MIR143 MIR145	Promoter
09_06662	-0.614689	0.00100465	-0.637548	0.000213941	LOC522232	Promoter
16_14076	-0.922751	0.000860301	-1.10434	0.000948225	LOC100337233	Promoter
18_18315	-0.612432	0.00792548	-0.776098	0.0053762	TRIM28	Promoter
28_04947	0.863143	0.000428415	0.998033	9.5398e-06	SFTPA1B	Promoter
30_11045	-0.598524	0.00459576	-0.621376	0.000180451	GPR143	Promoter
01_02265	-1.08923	1.70992e-05	-1.32451	1.27862e-05		No-nearby-gene
01_13526	-0.742587	0.000265646	-0.669974	0.000429271		No-nearby-gene
02_08432	0.637864	0.000144741	0.691318	0.00020866		No-nearby-gene
03_00944	0.72257	0.00392778	0.660519	0.0145475		No-nearby-gene
03_14772	0.593144	0.000774941	0.598276	0.00454937		No-nearby-gene
04_12943	0.613641	0.000188024	0.65088	0.00241509		No-nearby-gene
05_00310	-0.596485	0.00705606	-0.70331	0.00213901		No-nearby-gene
05_05169	0.644411	5.66167e-05	0.702888	0.00340364		No-nearby-gene
05_16756	0.735398	4.03284e-05	0.738474	0.00016197		No-nearby-gene
06_03669	0.592224	0.003062	0.604148	0.00403345		No-nearby-gene
07_07632	0.694025	0.000770901	0.602948	0.000153178		No-nearby-gene
08_04376	0.586864	0.000927666	0.779963	0.00022059		No-nearby-gene
08_12198	-0.697258	0.00785991	-0.917348	0.000700046		No-nearby-gene
08_15225	0.660039	0.000362372	0.75351	0.0036308		No-nearby-gene
09_01374	0.700415	0.000760801	0.653679	0.00074883		No-nearby-gene
09_08120	-0.586929	0.00484428	-0.61625	0.000950587		No-nearby-gene
10_03192	-0.720181	0.00108562	-0.801793	8.74328e-05		No-nearby-gene
10_11268	0.589629	0.00303355	0.899022	0.00131024		No-nearby-gene
10_15964	0.691353	0.00120293	1.03	0.00191939		No-nearby-gene
11_04510	0.604039	0.00149965	1.04261	9.59776e-06		No-nearby-gene
11_11901	0.604208	0.00210464	0.694665	0.000100755		No-nearby-gene
11_12153	0.642136	0.0168229	0.595228	0.0208954		No-nearby-gene
11_12832	0.720609	0.0183643	0.733035	0.00587036		No-nearby-gene
12_07698	0.620902	0.00123002	0.796287	0.000101169		No-nearby-gene
13_15572	0.644683	0.00010963	0.595868	0.00124285		No-nearby-gene
13_15738	0.638357	7.3504e-05	0.593453	0.000129308		No-nearby-gene
14_04549	0.755523	0.00025375	0.659503	0.000368328		No-nearby-gene
14_11115	0.708816	0.00142888	0.608171	0.00199681		No-nearby-gene
15_04539	0.711903	0.00172659	0.72013	0.000146313		No-nearby-gene
16_02475	0.668925	0.000101086	0.844529	7.49729e-05		No-nearby-gene
16_08634	0.807672	4.14203e-05	0.700457	0.00117186		No-nearby-gene
16_09292	0.680303	0.0124084	0.662326	0.000898096		No-nearby-gene
16_09982	0.805367	7.88038e-05	0.655831	7.77517e-05		No-nearby-gene
17_00551	0.659959	0.00111892	0.68282	0.000198435		No-nearby-gene
17_01036	-0.658995	0.00054402	-1.60825	1.3755e-05		No-nearby-gene
17_07158	0.664868	0.00121705	0.598605	0.000191124		No-nearby-gene
18_04098	0.927188	1.32367e-05	0.703386	0.000440391		No-nearby-gene
18_05646	0.621378	0.00080465	0.695889	2.18358e-05		No-nearby-gene
18_17680	0.620209	0.000183649	0.67238	0.00501535		No-nearby-gene
19_00356	0.788381	0.000291574	0.845813	6.29674e-05		No-nearby-gene
19_02213	-0.636223	0.00184048	-0.598514	0.000390636		No-nearby-gene
19_02369	0.672415	5.0384e-05	0.744389	7.50008e-05		No-nearby-gene
19_12107	0.690219	0.000138725	0.652497	0.000122321		No-nearby-gene
20_03318	0.666818	4.51556e-05	0.799027	0.00147284		No-nearby-gene
20_06317	0.64812	0.000200541	0.612426	0.00213313		No-nearby-gene
21_00123	0.867351	1.85158e-05	0.841859	1.92908e-05		No-nearby-gene
21_01690	0.730097	0.00234258	0.742136	8.62084e-05		No-nearby-gene
21_08770	0.84826	0.000343119	0.635665	0.00120061		No-nearby-gene
21_09630	0.772931	1.84904e-05	0.708715	0.000102766		No-nearby-gene
21_09632	0.731724	2.63778e-05	0.616969	0.000154051		No-nearby-gene
21_12668	-0.592145	0.00118	-0.865858	5.83685e-06		No-nearby-gene
22_04193	0.668287	0.00802981	0.5887	0.0416891		No-nearby-gene
22_04402	0.706737	0.000711351	0.643224	0.000113139		No-nearby-gene
22_05091	0.645885	0.000438614	0.704099	0.00194553		No-nearby-gene
24_02426	0.67664	3.77829e-05	0.885747	0.00169572		No-nearby-gene
25_02558	0.62609	6.15355e-05	0.645304	0.000243993		No-nearby-gene
25_08500	0.636677	0.00035602	0.764819	0.000183462		No-nearby-gene
26_00934	0.678583	8.41127e-05	0.732556	9.2184e-05		No-nearby-gene
26_07990	-0.664377	0.018342	-0.735085	0.0157034		No-nearby-gene
29_01262	0.786568	0.0028929	0.633887	0.0114476		No-nearby-gene
29_03501	-0.763087	0.00216594	-0.676569	0.0240533		No-nearby-gene
29_03728	0.643125	0.00281946	0.628112	9.19278e-05		No-nearby-gene
30_02672	-0.741151	0.0170984	-0.596919	0.00181165		No-nearby-gene
30_11985	-0.752106	0.0118873	-1.72477	3.80184e-05		No-nearby-gene
01_00271	0.768525	4.10371e-05	0.670623	0.0001803	ITSN1-39	Intronic
01_04641	0.781385	3.43498e-05	0.772473	0.000696469	GPR156-7	Intronic
01_05387	-0.635133	0.0452885	-0.789594	0.0452164	ITGB5-7	Intronic
01_08360	-0.648546	0.00936759	-0.779647	0.00465886	TNIK-2	Intronic
01_14212	-0.674895	0.00624422	-0.735788	0.00854928	LSS-5	Intronic
01_15118	0.646491	0.00194877	0.585478	0.00055679	ERG-7	Intronic
02_00472	-0.731132	0.00314652	-0.86001	0.00102948	LIMS2-1	Intronic
02_07329	-0.655783	0.00120495	-0.680858	0.00126097	DNAH7-46	Intronic
02_11917	-0.585306	0.00064828	-0.631232	0.000500227	ALPI-1 LOC528262-1 LOC528262-2 LOC528262-3 LOC528262-4 LOC528262-5 LOC528262-6 LOC528262-7 LOC528262-8 LOC528262-9 LOC528262-10	Intronic
03_11457	0.623576	0.000138505	0.705744	0.00126644	SLC1A7-3	Intronic
03_13837	0.681528	0.000271546	0.626503	0.0378435	KCNQ4-2	Intronic
04_04811	0.724674	7.86464e-05	0.652938	0.000313596	ST7-14 LOC100337386-1	Intronic
04_15149	0.744033	4.26541e-05	0.603895	0.000966741	PTPRN2-11	Intronic
04_15585	-0.601425	0.0102786	-0.66817	0.000279889	LOC512582-11	Intronic
05_03093	0.610235	0.00166369	0.826242	0.000820529	ANKRD33-9	Intronic
05_04582	-0.61599	0.00573758	-0.645278	0.00347478	NELL2-15	Intronic
05_07893	0.696841	9.96252e-05	0.597688	0.000254462	hare-25	Intronic
05_12864	0.697492	0.00677244	0.860916	0.00189593	LOC540132-6	Intronic
06_00336	0.648616	7.34999e-05	0.61017	0.00121909	PDE5A-1	Intronic
06_09516	0.685298	0.000314587	0.732736	0.00200248	SLC6A4-38	Intronic
07_00439	0.626901	0.000232855	0.586954	0.000943972	ADAMTS2-16	Intronic
07_00889	0.806233	0.00234305	0.603622	0.00645001	SNAP47-4	Intronic
07_05199	-0.618954	0.00197518	-0.7385	0.000422944	C3-29	Intronic
08_00094	0.651716	0.000570385	0.617076	0.00198656	PALLD-3	Intronic
08_00160	0.671783	0.0013008	1.16312	0.00378736	PALLD-10	Intronic
08_00659	0.601146	0.000327892	0.646834	0.000129323	GALNTL6-3	Intronic
08_04077	-0.720402	0.00128132	-0.981706	0.00112973	GLDC-3	Intronic
08_11561	0.889502	0.000570232	0.722288	0.00143312	ABCA1-45	Intronic
09_09878	0.655163	0.000209553	0.63655	0.000382235	LOC100336821-3	Intronic
10_05076	0.596489	0.00020479	0.869729	0.000124055	FMN1-14	Intronic
10_15277	0.63137	0.00222235	0.702783	0.00114706	FOXN3-4	Intronic
11_04691	0.694224	0.0036773	0.651751	0.00328563	PRKCE-2	Intronic
11_16361	0.627133	0.001711	0.690267	4.8994e-05	RAPGEF1-12	Intronic
12_03904	-0.597873	0.0368487	-0.613799	0.00692477	LOC616677-8	Intronic
12_07192	0.649221	0.000322941	0.58827	0.00174613	HS6ST3-1	Intronic
13_00172	0.873932	2.06482e-05	0.659058	0.00103185	PLCB4-1	Intronic
13_10887	-0.60769	0.00104977	-0.597679	0.000131003	EDEM2-5	Intronic
13_12350	0.625063	0.00139146	0.884149	0.000154222	LOC524776-32	Intronic
14_00838	0.657828	0.00145914	0.755468	0.000133296	TSNARE1-9	Intronic
14_01515	0.640359	0.000274593	0.684744	0.000227178	TRAPPC9-6	Intronic
14_01562	0.626052	0.000190259	0.74328	0.00299423	TRAPPC9-15	Intronic
14_01849	0.703307	0.00338734	0.634371	0.0179617	KCNK9-1	Intronic
14_09431	-0.654419	0.00791673	-0.758218	0.00648129	PGCP-4	Intronic
15_00804	0.7499	0.0015386	0.609453	0.00558208	MAML2-2	Intronic
15_02856	-0.719135	0.000337516	-0.604814	0.000238966	TMPRSS4-1	Intronic
15_06708	0.60271	0.00804776	0.84109	4.04365e-05	STARD10-5	Intronic
15_08894	1.06053	9.7764e-06	0.671563	4.34463e-05	LDLRAD3-4	Intronic
15_09819	0.63571	0.000972365	0.73464	3.39411e-05	TSPAN18-2	Intronic
16_00172	0.621149	0.00292461	1.14638	0.00635819	ATP2B4-18	Intronic
16_12889	0.7083	0.000203264	0.588151	0.000222302	DENND1B-12	Intronic
17_00867	0.638877	0.0037125	0.631548	0.000306866	LRBA-30	Intronic
17_02367	0.691131	0.00806523	1.11887	0.000228792	LOC786811-1	Intronic
17_10470	0.688969	0.000795209	0.633958	0.00035522	NIPSNAP1-9	Intronic
17_12475	-0.842037	0.00258287	-0.867284	0.0020481	PRODH-16 LOC518180-1 LOC518180-2 LOC518180-3 LOC518180-4 AIFM3-1 AIFM3-1 AIFM3-1 AIFM3-2 AIFM3-2 AIFM3-2 AIFM3-3 AIFM3-3 AIFM3-3 AIFM3-4 AIFM3-4 AIFM3-4 AIFM3-5 AIFM3-5 AIFM3-5 AIFM3-6 AIFM3-6 AIFM3-6 AIFM3-7 AIFM3-7 AIFM3-7 AIFM3-8 AIFM3-8 AIFM3-8 AIFM3-9 AIFM3-9 AIFM3-9 AIFM3-10 AIFM3-10 AIFM3-10 AIFM3-11 AIFM3-11 AIFM3-11 AIFM3-12 AIFM3-12 AIFM3-12 AIFM3-13 AIFM3-13 AIFM3-13 AIFM3-14 AIFM3-14 …	Intronic
18_02443	0.716634	0.000209008	0.848988	2.37832e-05	LOC100337091-29	Intronic
18_04368	0.708106	0.000191206	0.801887	0.00126931	CA5A-6	Intronic
18_08284	0.697351	0.000410104	0.704888	0.00159497	TPPP3-3	Intronic
18_09413	-0.656849	0.000923323	-0.614584	0.000112005	HYDIN-68	Intronic
18_14827	0.759657	0.00161851	0.780423	0.000295761	SULT2B1-1	Intronic
19_02614	0.588812	0.00035449	0.667143	0.00220372	ACCN1-1	Intronic
19_06480	0.617592	0.00011275	0.794362	9.88999e-05	LOC509257-16	Intronic
20_00322	0.664601	0.000474958	0.652044	0.00133542	LOC510083-44	Intronic
20_04397	-0.608894	0.0111851	-0.925545	1.25612e-05	LOC100336912-2	Intronic
21_01051	0.660918	0.00296441	0.738208	0.000232106	IGF1R-1	Intronic
21_02038	0.596971	0.000215271	0.602036	0.000575274	SLCO3A1-8	Intronic
21_05181	-0.985087	0.00246108	-1.8267	0.00029764	LOC534495-28	Intronic
22_05706	0.695562	0.000731597	0.698946	0.000933212	PTPRG-18	Intronic
22_10471	0.684443	0.000161586	0.688187	0.000164935	PPARG-TSEN2-10 PPARG-TSEN2-10 TSEN2-10	Intronic
23_00379	0.68258	0.00103303	0.802733	0.000635461	COL21A1-3	Intronic
23_06880	-0.586042	0.000539285	-0.601964	0.000138184	RNF144B-4	Intronic
23_09691	0.617918	0.00178568	0.613269	0.000949242	LYRM4-2	Intronic
24_07082	0.803362	0.000133655	0.719297	0.000110056	LOC615119-5	Intronic
24_10526	0.673357	0.00164261	0.661141	0.000234803	KDSR-12 VPS4B-1 VPS4B-2	Intronic
25_08668	0.619504	0.000254807	0.656753	5.28284e-05	NCF1-9	Intronic
26_00146	-0.693977	0.0187346	-3.99098	1.96143e-09	PCDH15-1 PCDH15-1 PCDH15-1 PCDH15-1 PCDH15-2 PCDH15-2	Intronic
26_05248	-0.59725	0.00229959	-0.719041	4.44495e-05	GFRA1-8	Intronic
26_05853	0.729925	0.0040602	0.715677	0.000880552	BAG3-1	Intronic
26_07302	0.89484	9.6847e-06	0.643755	0.000447439	FANK1-1	Intronic
28_04918	-0.693642	0.0124199	-0.751203	0.0497639	PLAC9-3	Intronic
29_00393	0.613948	0.00056522	0.619854	0.00197701	FAT3-24	Intronic
29_01707	0.643178	0.000167325	0.699119	0.000511422	ODZ4-2	Intronic
29_02480	0.772875	4.9108e-05	0.622155	0.00128345	SLC6A5-9	Intronic
29_04570	0.614767	0.0016906	0.640503	0.0043301	APLP2-1	Intronic
30_10451	-0.641648	0.000414928	-0.586635	0.0055974	MID1-1 MID1-1	Intronic
03_06180	0.65292	0.000262242	0.614887	0.00069274	FNDC7-6	Exonic
03_12872	-0.647489	0.04259	-1.11955	0.000907583	BEST4-5	Exonic
03_15676	-0.855148	0.000437885	-0.819046	0.00492532	INPP5D-13	Exonic
03_16401	0.677589	0.00128549	0.601604	0.00856435	LOC100336972-9	Exonic
04_10922	0.62063	0.0007592	0.849815	0.000124192	DENND2A-5	Exonic
05_07018	0.801612	0.00624994	0.587901	0.00192123	ORMDL2-3 ORMDL2-2	Exonic
05_09483	0.703259	4.50536e-05	0.647282	0.000221569	MFNG-1	Exonic
05_13301	0.649583	0.00953654	0.819305	0.000734819	ERC1-17 ERC1-18	Exonic
05_13302	0.630984	0.00368278	0.958213	0.000257567	ERC1-17 ERC1-18	Exonic
05_15439	0.5989	0.00140067	0.590002	0.00389268	ARFGAP3-5	Exonic
05_19063	-0.607198	0.000834997	-0.816229	0.000349004	CRELD2-5 CRELD2-4	Exonic
07_02580	0.821759	0.000790334	0.7628	5.50195e-05	CYP4F2-5	Exonic
10_15656	0.689859	4.19397e-05	0.673533	3.09027e-05	TDP1-3	Exonic
11_12264	0.677516	0.00129392	0.724137	0.00428677	HPCAL1-1	Exonic
12_00244	0.75443	6.38076e-05	0.697511	0.0110899	PCDH17-4	Exonic
12_11235	0.61159	0.00351831	0.588619	0.00248835	PCID2-3	Exonic
13_03857	0.623439	0.000515774	0.618773	0.00278801	C13H10ORF38-1	Exonic
14_00311	0.671311	0.00234318	0.888201	0.000817965	GRINA-7	Exonic
14_04214	0.713637	0.0022695	0.684964	0.000563091	PRKDC-9 PRKDC-8	Exonic
15_01827	0.720936	7.84961e-05	0.669316	0.00039423	NCAM1-6	Exonic
17_10379	0.63947	0.000522113	0.734692	0.00121567	AP1B1-16	Exonic
18_14197	-0.732014	0.00714338	-0.663781	0.000312712	NPAS1-3	Exonic
18_15111	0.72004	7.60543e-05	0.651679	0.000101425	PPFIA3-16	Exonic
19_06047	-0.673941	0.00539436	-0.675774	0.0220956	VAMP2-2 VAMP2-3 VAMP2-4	Exonic
21_00514	0.598188	0.000338986	0.613344	0.00116332	LRRK1-1	Exonic
22_07038	0.668254	0.00179747	0.602383	0.000183194	TMEM110-7	Exonic
22_09051	0.605613	0.000252792	0.666028	0.000202325	CCR1-2	Exonic
23_05229	0.600139	0.00450803	0.687318	0.00337166	CSNK2B-5	Exonic
23_05539	-0.817281	2.3933e-05	-1.09135	3.48805e-05	LOC100125916-3 JSP.1-3 BOLA-N-3	Exonic
23_10636	0.716827	3.46772e-05	0.85444	0.000967805	WRNIP1-1	Exonic
25_01743	-0.587844	0.00350667	-0.718349	3.70181e-05	ZNF263-6	Exonic
25_06844	-0.598209	0.010624	-0.663933	0.000197865	ATXN2L-19 ATXN2L-19 ATXN2L-19 ATXN2L-19 ATXN2L-18	Exonic
26_00893	0.63342	0.00258318	0.66457	6.93844e-05	CPEB3-1	Exonic
26_06381	0.644892	0.0010862	0.73734	0.0160556	SPADH1-2	Exonic
01_08762	0.688516	0.000294093	0.633298	0.000194635	BCHE	Dpromoter
02_09588	-0.631128	0.00765828	-0.763319	0.00666733	IGFBP5	Dpromoter
03_00726	0.644884	0.000380892	0.672444	0.000959429	C3H1orf111 C3H1orf226	Dpromoter
03_10016	-0.667828	0.000160054	-0.636197	0.00173866	LOC782781	Dpromoter
04_06243	0.613318	0.000358637	0.652765	0.00411413	WIPF3	Dpromoter
04_10800	0.629564	0.00144824	0.670311	0.00174811	HIPK2	Dpromoter
04_11121	-0.63168	0.0290034	-0.982072	0.0155151	WEE2 LOC506984 SSBP1 TAS2R3 TAS2R4 PRSS1	Dpromoter
05_03145	-0.669466	0.00353298	-0.713182	0.0164052	ATG101 NR4A1 GRASP LOC100336960 ACVR1B ACVRL1 FIGNL2 ANKRD33	Dpromoter
05_03696	-0.658325	0.00234381	-0.622874	0.00855917	SPATS2 LOC616876	Dpromoter
05_13474	0.652563	0.00578875	0.78395	0.000814449	DCP1B caV1.2	Dpromoter
05_13829	0.814776	5.29193e-05	0.629108	0.00112458	MICAL3	Dpromoter
07_00639	0.626256	0.00154189	0.777675	0.000444116	MGC166429	Dpromoter
08_14520	0.643591	0.000960974	0.896648	2.44387e-05	MEGF9 LOC784344 LOC616903 FBXW2 PSMD5 PHF19 TRAF1	Dpromoter
09_07407	-0.679994	0.00142818	-0.864974	0.00018743	LOC528523	Dpromoter
10_13561	0.62277	0.000175118	0.685848	4.45145e-05	NGB GSTZ1 POMT2 LOC530413 TMED8 AHSA1 LOC515802 MGC139126	Dpromoter
10_16280	0.663018	0.0131681	0.863181	0.0440073	TTC7B	Dpromoter
11_01239	0.628398	0.000147532	0.816492	9.70443e-06	REV1	Dpromoter
11_01663	0.66491	0.00378333	0.744733	0.000381353	IL1R1	Dpromoter
11_10136	0.778604	0.000493997	0.671601	0.00930554	C11H2orf39 LOC100296786 GPR113 SELI HADHA HADHB	Dpromoter
14_00153	0.681781	8.92887e-05	0.64056	0.00106928	LOC100299291 ZNF250 C14H8orf33 LOC100294758 ZNF7 ZNF34 RPL8 LOC532363 MIR2308 COMMD5 LOC618766 LRRC24 RECQL4 FOXH1 LRRC14 CYHR1 CYHR1 MFSD3 GPT NFKBIL2 PPP1R16A LOC100294916 LOC789523 SLC39A4 CPSF1 FBXL6 LOC789629 SCRT1 DGAT1 ADCK5 GPR172B BOP1 HSF1 SCXB LOC523023 SHARPIN HEATR7A LOC509113 OPLAH LOC509114 MAF1 CYC1 GPAA1 EXOSC4 LOC100141215 PARP10 LOC618305 LOC786966 GRINA MIR2309	Dpromoter
15_06663	0.629625	0.000623838	0.645979	0.00343646	MIR139 PDE2A PDE2A	Dpromoter
16_10567	0.629322	0.00120496	0.687614	0.00274742	C16H1ORF21	Dpromoter
16_13704	0.841801	0.000104898	0.795926	7.83959e-06	ZNF281	Dpromoter
17_02370	0.590516	0.00709695	1.01667	0.00273158	LOC786811 LOC100336402	Dpromoter
17_02371	0.590861	0.0105104	0.801901	0.0113981	LOC786811 LOC100336402	Dpromoter
17_02373	0.615708	0.00189379	1.07756	0.00220537	LOC786811 LOC100336402	Dpromoter
17_06512	0.602479	0.000152534	0.590277	0.000815812	SRRM4	Dpromoter
18_09443	0.82503	0.000149425	0.767488	0.000132814	PLEKHF1	Dpromoter
18_16504	0.68841	0.000356249	0.594484	0.00270296	MYADM PRKCG	Dpromoter
19_03971	0.601242	0.00393551	0.761711	0.00107125	NXN TIMM22	Dpromoter
19_05866	0.660878	0.00566645	0.691195	0.0128882	TNFSF13 SENP3 EIF4A1 CD68 MPDU1 SHBG ATP1B2 SOX15 FXR2 WRAP53 SAT2 EFNB3 DNAH2 TP53	Dpromoter
20_01058	-0.755292	0.00726971	-0.781974	0.0224853	NKX2-5	Dpromoter
20_06259	0.693602	0.000323479	0.692754	0.000170909	TRIO	Dpromoter
20_06301	0.670293	0.00166015	0.688962	0.00129344	TRIO	Dpromoter
21_00695	0.705931	0.00118821	0.698181	0.00180276	LOC100301305	Dpromoter
21_02584	0.643338	0.000142496	0.777137	0.000216435	MRPS11 MRPL46	Dpromoter
21_04360	0.618401	0.000362862	0.721552	0.000212892	MIR211 TRPM1	Dpromoter
21_12660	0.598878	0.00268978	0.648171	0.000499093	PLD4 C21H14orf79 AHNAK2 CDCA4 GPR132	Dpromoter
23_08800	0.714822	0.00271743	0.636101	0.000662141	DSP CAGE1 SSR1 RIOK1	Dpromoter
24_05260	0.626695	0.000135762	0.64863	0.000397386	ARHGAP28	Dpromoter
24_08498	-0.587271	0.0127863	-2.02655	4.46923e-06	ONECUT2	Dpromoter
26_02467	-0.591829	0.0233239	-0.75384	0.0435669	C26H10ORF6 SEMA4G C26H10ORF2 LZTS2 SFXN3 MRPL43 KAZALD1 PDZD7 TLX1	Dpromoter
26_05671	-0.610667	0.00280301	-0.667	0.000118137	NANOS1	Dpromoter
29_00887	0.666715	5.70263e-05	0.689378	0.000401942	FZD4	Dpromoter
