# Supplementary material for: Genome-Wide DNA Methylation Patterns of Bovine Blastocysts Developed In Vivo from Embryos Completed Different Stages of Development In Vitro
Source: PLoS One. 2015 Nov 4;10(11):e0140467. doi: 10.1371/journal.pone.0140467 (PMC4633222; doi:10.1371/journal.pone.0140467)
Supplement: S6 Table — Log2FC = hypermethylation or hypomethylation in log2 scale relative to the VO blastocyst group, Ppromoter = proximal promoter, Dpromoter = Distal promoter. (XLSX) [file pone.0140467.s013.xlsx]

## Sheet: Tabelle1
S6 Table. The list of all differentially methylated CpG Islands in IVP blastocyst group. Log2FC= hypermethylation or hypomethylation in log2 scale relative to the VO blastocyst group.Ppromoter= proximal promoter, Dpromoter= Distal promoter.
Probe ID	Chromosome	Fragment_Start	Fragment_End	Log2FC	P.value	CpG-I	CpG-L	Genes containing the DMRs	Position of the DMRs in the gene
29_00040	chr29	645376	646080	0.842504	0.00029049	363	1200	PANX1	Ppromoter
29_04685	chr29	37141651	37143104	0.71057	0.0126862	310	1924	ADAMTS15	Ppromoter
18_16702	chr18	62381902	62383201	0.651925	0.000262305	321	321	LOC100139577	Ppromoter
29_02699	chr29	25474801	25475647	0.635341	0.000201015	846	1918	NAV2 NAV2	Ppromoter
05_13915	chr5	109960314	109960564	-0.628839	0.0253475	250	533	GGA1	Ppromoter
05_07794	chr5	67040732	67041118	-0.629057	0.00349129	177	237	PAH	Ppromoter
25_06093	chr25	22177033	22177350	-0.651036	0.00214436	260	584	CACNG3	Ppromoter
09_02104	chr9	28828997	28829168	-0.691906	0.00713851	171	910	SMPDL3A	Ppromoter
12_06617	chr12	62665617	62665887	-0.802318	3.03e-05	178	336	SLITRK5	Ppromoter
29_06339	chr29	44062208	44063331	-0.835291	0.000179748	860	975	CAPN1	Ppromoter
09_03387	chr9	41554357	41555369	-0.855154	0.00349309	1012	832	LOC519522	Ppromoter
04_01262	chr4	10724605	10726568	-0.927524	0.000549906	302	286	CALCR	Ppromoter
16_12980	chr16	78787478	78788408	-0.981179	0.00108554	930	10103	LHX9	Ppromoter
02_17477	chr2	136185489	136187433	-1.04122	6.85e-05	1143	879	MFAP2	Ppromoter
27_04888	chr27	37017432	37017742	-1.30046	5.99e-07	135	218	SLC20A2	Ppromoter
17_12743	chr17	74699937	74701040	0.935474	0.000218731	353	1049	HIRA	Promoter
07_09681	chr7	45249958	45251190	0.840128	0.00109832	1172	1050	SBNO2	Promoter
18_03189	chr18	11124182	11124888	0.777069	0.0224304	512	353	ZDHHC7	Promoter
02_15404	chr2	132517660	132518606	0.726474	0.00533542	946	880	SH2D5	Promoter
25_01092	chr25	1698431	1700218	0.70687	0.000130705	275	275	TRAF7	Promoter
18_13165	chr18	52565414	52566378	0.643168	0.00912435	551	337	ZNF235	Promoter
13_07039	chr13	47917515	47918741	0.61324	0.0209835	1117	1102	PROKR2	Promoter
01_06709	chr1	80936487	80936852	-0.614946	0.00108449	365	1031	LOC508623	Promoter
25_00091	chr25	209893	211620	-0.620165	4.69e-05	969	898	HBA HBQ1 LOC100294963	Promoter
21_02630	chr21	19980747	19981499	-0.627959	0.00113463	312	1488	MIR1179 MIR7-1	Promoter
15_09714	chr15	75404440	75405335	-0.720834	0.00365582	205	205	LOC100337430	Promoter
29_05558	chr29	41934496	41934798	-0.852822	0.0268893	302	1146	CHRM1	Promoter
11_16905	chr11	103077174	103077814	-0.881324	0.00723222	548	374	GTF3C5 GTF3C5	Promoter
08_00792	chr8	5746017	5746314	-0.890558	0.000562904	297	3923	LOC781304 LOC781874	Promoter
25_06124	chr25	22457928	22458280	-1.18812	0.000194951	352	1146	RBBP6	Promoter
18_08101	chr18	34707843	34708310	-1.22665	0.00811125	467	808	LOC100299267	Promoter
14_01401	chr14	4125691	4126327	-1.64133	8.39e-05	459	294	EIF2C2	Promoter
03_01492	chr3	12257587	12258492	-2.03604	8.11e-07	522	276	LOC781123	Promoter
23_07948	chr23	44250610	44251475	1.16049	0.000146456	360	360		No-nearby-gene
10_15964	chr10	103087807	103088325	1.03	0.00191939	511	262		No-nearby-gene
11_09516	chr11	70656444	70656951	0.971448	0.000353351	201	201		No-nearby-gene
14_11187	chr14	83548612	83549263	0.930194	6.08e-05	470	402		No-nearby-gene
07_18113	chr7	110321450	110322260	0.769059	0.00057658	492	431		No-nearby-gene
06_09444	chr6	107653704	107653854	0.757318	0.000391044	150	804		No-nearby-gene
11_09515	chr11	70656444	70656951	0.7563	0.000438381	201	201		No-nearby-gene
21_01690	chr21	12839575	12840011	0.742136	8.62e-05	425	263		No-nearby-gene
20_08811	chr20	71074165	71075244	0.72703	0.00301776	32	771		No-nearby-gene
05_18521	chr5	120334983	120336392	0.702464	0.00109402	648	487		No-nearby-gene
05_18954	chr5	120808681	120809368	0.689747	0.000659657	238	238		No-nearby-gene
04_14407	chr4	118843877	118844430	0.672223	0.000466054	389	204		No-nearby-gene
06_10716	chr6	109471080	109471459	0.669432	0.0334542	379	384		No-nearby-gene
11_15375	chr11	99641051	99642526	0.658709	0.0473832	944	911		No-nearby-gene
06_11651	chr6	115177651	115179110	0.658294	0.0087585	335	335		No-nearby-gene
27_00660	chr27	4753189	4754133	0.657916	0.00882263	765	255		No-nearby-gene
12_06976	chr12	69732561	69733433	0.65552	0.000819421	872	1304		No-nearby-gene
17_12999	chr17	75090946	75091638	0.652999	0.0045881	467	331		No-nearby-gene
16_11305	chr16	71080854	71081585	0.649663	0.000994489	641	224		No-nearby-gene
19_09761	chr19	50387519	50388422	0.638816	0.000602347	215	215		No-nearby-gene
20_07310	chr20	66804538	66805115	0.625743	0.00406225	553	354		No-nearby-gene
07_17965	chr7	109633288	109633812	0.614809	0.0189361	201	446		No-nearby-gene
27_06930	chr27	45075072	45076436	0.61245	0.00100196	1116	461		No-nearby-gene
12_11513	chr12	90819488	90821352	0.610462	0.000126058	180	939		No-nearby-gene
18_03425	chr18	11501780	11502070	0.606269	0.0487769	100	216		No-nearby-gene
03_17570	chr3	118860841	118862543	0.605613	0.00393849	527	235		No-nearby-gene
06_00953	chr6	16010141	16012054	0.594531	0.014122	857	282		No-nearby-gene
27_00079	chr27	123404	123956	0.593013	0.00860916	214	214		No-nearby-gene
20_08334	chr20	70386783	70390404	0.586098	0.00146363	1013	298		No-nearby-gene
08_15211	chr8	113281442	113283113	0.585998	0.0367756	510	316		No-nearby-gene
09_11883	chr9	104471194	104473065	-0.588026	0.00134418	689	463		No-nearby-gene
07_18291	chr7	110997441	110998306	-0.59139	0.00398725	865	492		No-nearby-gene
14_00954	chr14	3343452	3345228	-0.608285	0.00308042	388	333		No-nearby-gene
14_05657	chr14	31553860	31554232	-0.617	0.00634831	211	225		No-nearby-gene
26_06266	chr26	42349809	42350071	-0.625519	0.00164784	262	1534		No-nearby-gene
27_05452	chr27	38819019	38819310	-0.629898	0.00275012	285	208		No-nearby-gene
24_08684	chr24	57801439	57801812	-0.630299	0.000187377	373	483		No-nearby-gene
12_04105	chr12	32016514	32018078	-0.667451	0.000114423	853	204		No-nearby-gene
16_13326	chr16	80211585	80212405	-0.67563	0.000380984	686	290		No-nearby-gene
22_00305	chr22	2108437	2108720	-0.682248	0.00156804	283	394		No-nearby-gene
22_05333	chr22	37100517	37101316	-0.726848	0.0366377	440	599		No-nearby-gene
09_12369	chr9	105262527	105263689	-0.772737	0.000989275	722	793		No-nearby-gene
21_01469	chr21	10727132	10727420	-0.797387	0.0117466	259	463		No-nearby-gene
19_12210	chr19	60782848	60783376	-0.805372	2.8e-05	208	208		No-nearby-gene
21_10884	chr21	68199561	68199923	-0.945925	0.000173087	362	951		No-nearby-gene
27_00084	chr27	127006	127411	-0.987112	2.6e-06	267	302		No-nearby-gene
09_03618	chr9	42759244	42759582	-1.07016	1.87e-05	218	218		No-nearby-gene
29_03763	chr29	32590357	32591004	-1.08203	2.67e-05	647	3414		No-nearby-gene
16_01411	chr16	6863583	6865386	-1.11054	2.45e-06	512	385		No-nearby-gene
23_11742	chr23	51846984	51848009	-1.44601	4.3e-05	502	347		No-nearby-gene
04_13055	chr4	115767137	115767816	-1.54877	1.36e-07	560	539		No-nearby-gene
05_08473	chr5	70924967	70925323	-1.63876	0.000201769	356	2344		No-nearby-gene
30_07403	chrX	103428155	103429087	-2.59942	7.09e-08	932	1063		No-nearby-gene
08_00160	chr8	880729	882384	1.16312	0.00378736	1258	1258	PALLD-10	Intronic
11_14378	chr11	97407427	97408645	0.982364	0.000208077	1131	3219	LOC100337389-14	Intronic
22_11767	chr22	59506684	59509019	0.822862	3.3e-05	2335	6096	NUP210-7	Intronic
14_09479	chr14	69997284	69997740	0.81557	0.00197251	213	213	SDC2-4	Intronic
04_12793	chr4	115063759	115064616	0.812506	0.00963249	523	284	PRKAG2-18	Intronic
05_14743	chr5	112280725	112281287	0.811979	0.0286029	423	286	MKL1-12	Intronic
26_03087	chr26	23364519	23366046	0.806137	0.000278315	216	216	SUFU-2 TCERG1L-1 TCERG1L-2 TCERG1L-3 TCERG1L-4 TCERG1L-5	Intronic
25_13926	chr25	42249573	42250256	0.795902	7.77e-05	576	357	C25H7ORF50-1 GPR146-1 GPR146-1	Intronic
22_10108	chr22	56456821	56457368	0.789383	0.000533449	409	289	LOC514330-4	Intronic
05_07596	chr5	65012493	65013029	0.786902	0.00227628	320	292	ANO4-1	Intronic
02_04135	chr2	43978624	43978910	0.785394	0.00418869	286	1369	LOC788312-25	Intronic
05_13817	chr5	109706086	109706817	0.780233	0.00205181	582	277	MICAL3-15	Intronic
01_04641	chr1	65593765	65594620	0.772473	0.000696469	222	222	GPR156-7	Intronic
08_01679	chr8	10670430	10671550	0.747009	0.00119855	422	404	SCARA5-2	Intronic
14_09480	chr14	69997284	69997740	0.736481	0.00536192	213	213	SDC2-4	Intronic
04_15669	chr4	120436612	120437044	0.720507	0.000328311	411	559	LOC790124-7	Intronic
23_11166	chr23	51275908	51276400	0.696693	0.00722094	244	372	GMDS-5	Intronic
21_08651	chr21	59878547	59879346	0.675544	0.0118512	205	205	DLGAP2-3	Intronic
26_09310	chr26	51184453	51184814	0.673796	0.000370175	315	1750	INPP5A-10	Intronic
13_01091	chr13	10240467	10240938	0.669763	0.00883217	205	205	KIF16B-1	Intronic
08_02239	chr8	17026951	17027629	0.651139	0.00122399	353	353	LOC100335177-9	Intronic
15_10706	chr15	78378693	78379498	0.64502	0.000662982	216	319	MADD-32 MADD-29 MADD-30 MADD-30 MADD-29	Intronic
08_14384	chr8	111794423	111795119	0.644551	0.00362058	696	458	CDK5RAP2-23	Intronic
22_11783	chr22	59530726	59531491	0.640052	0.000272609	591	1315	NUP210-9	Intronic
04_13401	chr4	117372606	117373324	0.62738	0.000133192	718	307	DPP6-7	Intronic
04_15384	chr4	119954002	119954338	0.621929	0.00580189	239	2348	PTPRN2-20	Intronic
18_14491	chr18	54944801	54945283	0.620318	0.000374998	448	304	ZNF541-13	Intronic
02_15444	chr2	132562786	132563712	0.620311	0.0470868	481	448	KIF17-9	Intronic
06_09126	chr6	107058816	107059815	0.618384	0.00394708	726	214	NSG1-2 LOC513470-1 LOC513470-2 LOC513470-3 LOC513470-4 LOC513470-5 LOC513470-6 LOC513470-7 LOC513470-8 LOC513470-9 LOC513470-10 CPZ-1 CPZ-2 CPZ-3 CPZ-4 CPZ-5 CPZ-6 CPZ-7 CPZ-8 CPZ-9 CPZ-10 LOC100300171-1 LOC100300171-2 LOC100300171-3 LRPAP1-1 LRPAP1-2 LRPAP1-3 LRPAP1-4 LRPAP1-5 LRPAP1-6 LRPAP1-7 DOK7-1 DOK7-2 DOK7-3 DOK7-4 DOK7-5 DOK7-6 DOK7-7 DOK7-8 DOK7-9 LOC100337361-1 LOC100337361-2 LOC100337…	Intronic
11_13619	chr11	94537836	94538161	0.616951	0.020934	325	271	DENND1A-2	Intronic
16_01938	chr16	19564682	19564979	0.616824	0.0024457	242	242	KCTD3-15	Intronic
26_08593	chr26	49711143	49711885	0.610604	0.000212365	599	203	LOC782145-3	Intronic
06_04563	chr6	61374190	61374694	0.606543	0.00479073	212	212	APBB2-6	Intronic
06_09310	chr6	107331114	107331827	0.605137	0.000806992	711	205	NSG1-2 LOC513470-1 LOC513470-2 LOC513470-3 LOC513470-4 LOC513470-5 LOC513470-6 LOC513470-7 LOC513470-8 LOC513470-9 LOC513470-10 CPZ-1 CPZ-2 CPZ-3 CPZ-4 CPZ-5 CPZ-6 CPZ-7 CPZ-8 CPZ-9 CPZ-10 LOC100300171-1 LOC100300171-2 LOC100300171-3 LRPAP1-1 LRPAP1-2 LRPAP1-3 LRPAP1-4 LRPAP1-5 LRPAP1-6 LRPAP1-7 DOK7-1 DOK7-2 DOK7-3 DOK7-4 DOK7-5 DOK7-6 DOK7-7 DOK7-8 DOK7-9 LOC100337361-1 LOC100337361-2 LOC100337…	Intronic
02_08387	chr2	94459919	94460375	0.604081	0.019791	456	2028	NRP2-1 NRP2-1 NRP2-1	Intronic
29_01001	chr29	9355187	9355482	0.602508	0.034904	295	1111	EED-11	Intronic
29_05781	chr29	42950575	42951725	0.59706	0.00135585	980	646	MACROD1-8 LOC100294785-1 NAA40-1 NAA40-2 NAA40-3 NAA40-4 NAA40-5 NAA40-6 NAA40-7	Intronic
06_09565	chr6	107772305	107773955	0.594518	0.0122415	1267	1569	SLC6A4-56	Intronic
22_11778	chr22	59524119	59526486	0.592684	0.017616	247	2281	NUP210-8	Intronic
17_12514	chr17	74404961	74405630	0.590035	0.00328228	669	9919	PRODH-16 LOC518180-1 LOC518180-2 LOC518180-3 LOC518180-4 AIFM3-1 AIFM3-1 AIFM3-1 AIFM3-2 AIFM3-2 AIFM3-2 AIFM3-3 AIFM3-3 AIFM3-3 AIFM3-4 AIFM3-4 AIFM3-4 AIFM3-5 AIFM3-5 AIFM3-5 AIFM3-6 AIFM3-6 AIFM3-6 AIFM3-7 AIFM3-7 AIFM3-7 AIFM3-8 AIFM3-8 AIFM3-8 AIFM3-9 AIFM3-9 AIFM3-9 AIFM3-10 AIFM3-10 AIFM3-10 AIFM3-11 AIFM3-11 AIFM3-11 AIFM3-12 AIFM3-12 AIFM3-12 AIFM3-13 AIFM3-13 AIFM3-13 AIFM3-14 AIFM3-14 …	Intronic
25_13027	chr25	41235521	41235740	-0.588579	0.00393763	31	1016	IQCE-10	Intronic
08_00156	chr8	863788	864302	-0.623996	0.00551354	368	249	PALLD-10	Intronic
23_11144	chr23	51264401	51264854	-0.636082	0.00404696	201	201	GMDS-5	Intronic
21_10215	chr21	66637173	66637430	-0.671698	0.000128677	26	205	EVL-1	Intronic
27_00593	chr27	4507450	4507765	-0.688386	0.000148357	315	247	MCPH1-12 ANGPT2-1 ANGPT2-2 ANGPT2-3 ANGPT2-4 ANGPT2-5 ANGPT2-6 ANGPT2-7 ANGPT2-8	Intronic
11_17931	chr11	104564018	104564290	-0.716457	0.0182607	199	634	DBH-5	Intronic
10_16315	chr10	103588699	103589064	-0.722427	0.0038072	365	228	RPS6KA5-12	Intronic
12_08041	chr12	81135368	81135770	-0.783854	2.67e-05	136	212	PCCA-21 A2LD1-1 A2LD1-2 A2LD1-3 PCCA-22 A2LD1-4 PCCA-23 A2LD1-5	Intronic
01_16356	chr1	156212650	156213076	-0.795	0.00230221	282	366	TBC1D5-21	Intronic
23_05427	chr23	28104481	28105055	-0.805029	1.54e-05	434	264	TUBB2B-3	Intronic
17_03215	chr17	41143051	41143628	-0.850432	0.00012428	577	646	FNIP2-15	Intronic
13_01460	chr13	12577498	12578187	-0.851286	2.64e-05	476	244	ECHDC3-1	Intronic
07_00232	chr7	1344988	1345335	-0.858917	2.69e-05	347	862	SQSTM1-7	Intronic
16_12555	chr16	77182706	77183037	-0.864261	1.83e-05	80	344	PLXNA2-5	Intronic
05_17349	chr5	118150152	118152601	-0.925045	7.63e-05	1684	1484	TBC1D22A-4	Intronic
14_09596	chr14	70401441	70402790	-0.931391	0.0360518	1349	3967	GDF6-1	Intronic
22_13141	chr22	61183331	61183607	-0.967018	0.000167785	276	3967	ZXDC-10	Intronic
20_02439	chr20	12560800	12561148	-0.96848	2.53e-05	310	302	LOC529061-27	Intronic
17_06810	chr17	60198116	60199138	-1.06401	0.00687041	509	391	LOC100337463-4 LOC100337463-4 LOC787094-1 FBXO21-1 FBXO21-2 FBXO21-3 FBXO21-4 FBXO21-5 FBXO21-6 FBXO21-7 FBXO21-8 FBXO21-9 LOC787094-2 LOC787094-3 LOC787094-4 LOC787094-5 LOC787094-6 LOC787094-7 LOC787094-8 LOC787094-9 LOC787094-10 LOC787094-11 LOC787094-12 LOC787094-13 LOC787094-14 LOC787094-15 LOC787094-16	Intronic
16_05802	chr16	45804796	45806382	-1.08	0.00190123	508	295	RERE-11	Intronic
26_02972	chr26	23106194	23107947	-1.11121	0.00400991	335	544	SUFU-2 TCERG1L-1 TCERG1L-2 TCERG1L-3 TCERG1L-4 TCERG1L-5	Intronic
18_16990	chr18	62745112	62746264	-1.2476	0.000449674	885	1273	PPP1R12C-9	Intronic
25_14264	chr25	42576353	42577284	-1.38232	0.00235958	675	349	PDGFA-2	Intronic
09_09439	chr9	97932935	97933714	-1.51931	2.44e-06	415	247	SLC22A3-1	Intronic
14_01727	chr14	4499244	4500600	-1.57645	8.78e-08	483	450	TRAPPC9-18	Intronic
24_08985	chr24	58495416	58495974	-1.6238	6.9e-06	558	682	ZNF532-4	Intronic
13_04365	chr13	34733581	34733892	-2.07473	0.000268876	311	541	ZNF438-5	Intronic
26_00146	chr26	4831864	4832162	-3.99098	1.96e-09	65	327	PCDH15-1 PCDH15-1 PCDH15-1 PCDH15-1 PCDH15-2 PCDH15-2	Intronic
17_10577	chr17	71057719	71058611	1.16102	0.000409578	602	367	ASCC2-1	Exonic
02_17541	chr2	136286549	136288377	0.929106	3.06e-05	990	207	SPATA21-7 SPATA21-6	Exonic
17_09016	chr17	66619879	66622582	0.921914	0.00010716	749	380	SART3-9 SART3-10	Exonic
14_00311	chr14	2021102	2022310	0.888201	0.000817965	1018	316	GRINA-7	Exonic
06_11428	chr6	113623860	113625369	0.885362	0.000824205	1268	3342	NKX3-2-1	Exonic
20_06646	chr20	62629965	62631024	0.86159	0.000964933	1059	883	DAP-1	Exonic
23_10636	chr23	50703682	50704205	0.85444	0.000967805	523	597	WRNIP1-1	Exonic
24_05279	chr24	40454235	40454472	0.834764	0.000282605	214	214	LAMA1-51	Exonic
21_12773	chr21	71296400	71299354	0.78643	0.00220852	581	581	LOC100299595-14 LOC100299595-15 LOC100299595-16 LOC100299595-17	Exonic
17_06881	chr17	60331316	60331518	0.77843	0.00446059	202	313	LOC787094-17	Exonic
29_06197	chr29	43704059	43704862	0.772892	0.00325277	715	500	EHD1-1	Exonic
18_08567	chr18	35739431	35740853	0.767551	0.000168968	807	2404	ESRP2-14 ESRP2-15	Exonic
07_06369	chr7	21529854	21531494	0.765329	0.00405127	579	292	PIP5K1C-16	Exonic
24_05278	chr24	40454235	40454472	0.763997	0.000235221	214	214	LAMA1-51	Exonic
18_13747	chr18	53669326	53670726	0.763071	0.0123376	392	392	GIPR-2 GIPR-3	Exonic
16_02309	chr16	24137095	24138497	0.761985	0.000318555	1384	1129	SLC30A10-4	Exonic
25_01542	chr25	2441773	2443992	0.746914	0.000428507	982	665	TNFRSF12A-4 HCFC1R1-3 HCFC1R1-2 THOC6-1 HCFC1R1-1	Exonic
20_00603	chr20	3194164	3194786	0.744286	0.000697953	397	225	FGF18-5	Exonic
17_10379	chr17	70755932	70756476	0.734692	0.00121567	217	217	AP1B1-16	Exonic
11_15131	chr11	99150941	99151372	0.727431	0.00970673	431	380	SPTAN1-22	Exonic
29_06314	chr29	43986583	43988349	0.719806	0.00112281	1730	1369	ZNHIT2-1	Exonic
30_10334	chrX	138992505	138994323	0.718011	0.000685872	752	508	LOC100336572-5	Exonic
21_07145	chr21	48217042	48219834	0.714883	0.00527193	1027	594	FOXA1-2	Exonic
08_14316	chr8	111752074	111752552	0.71475	0.00384486	478	393	CDK5RAP2-13	Exonic
10_05911	chr10	36524972	36525768	0.713158	0.011971	796	419	RHOV-4	Exonic
02_14885	chr2	130836846	130839134	0.710574	0.000628536	593	466	EPHA8-12 EPHA8-11	Exonic
12_00244	chr12	5198652	5199215	0.697511	0.0110899	563	2923	PCDH17-4	Exonic
19_04331	chr19	23262152	23263555	0.696098	0.045929	312	312	SLC43A2-1	Exonic
25_10375	chr25	37006238	37007761	0.694742	0.0016241	1413	604	TRIM4-1	Exonic
19_08464	chr19	42778301	42779167	0.690811	0.000330662	289	289	CNP-3	Exonic
25_09551	chr25	35018127	35024322	0.68748	0.00242015	1924	261	UPK3B-1 UPK3B-5 UPK3B-2 UPK3B-6 UPK3B-4 UPK3B-3	Exonic
25_11358	chr25	38844029	38846148	0.686923	0.00140457	1458	675	DAGLB-2 DAGLB-1	Exonic
13_07685	chr13	52978903	52979266	0.682715	0.000720142	363	350	IDH3B-3 IDH3B-3 IDH3B-3 IDH3B-2 IDH3B-2 IDH3B-2	Exonic
18_18251	chr18	65850992	65851607	0.681471	0.00114933	387	387	RPS5-5 RPS5-6	Exonic
10_08375	chr10	54988599	54988873	0.677744	0.0143803	274	866	LOC100297185-2	Exonic
04_08652	chr4	88752845	88753815	0.675451	0.0226712	644	484	LMOD2-2 LMOD2-3	Exonic
07_06165	chr7	21195195	21196123	0.670981	0.000172342	709	276	ZBTB7A-4 ZBTB7A-3	Exonic
22_10511	chr22	57489545	57490036	0.669518	0.0110896	491	1225	MIR2373-1 PPARG-TSEN2-21 PPARG-TSEN2-20	Exonic
18_17224	chr18	63428873	63435012	0.667472	0.00449166	712	595	CNOT3-8 CNOT3-15 CNOT3-11 CNOT3-12 CNOT3-6 CNOT3-14 CNOT3-7 CNOT3-9 CNOT3-10 CNOT3-13	Exonic
18_04547	chr18	13748544	13753963	0.665087	0.00682456	1681	1503	LOC100298623-4 LOC100298623-5	Exonic
19_12519	chr19	62456771	62457506	0.661193	0.000922325	569	411	WIPI1-13 LOC100298177-1	Exonic
20_01634	chr20	8044376	8045472	0.659481	0.0197128	1029	655	BTF3-5 BTF3-6	Exonic
18_15395	chr18	56613984	56616166	0.658553	0.00311851	1381	1285	AP2A1-10 AP2A1-11 AP2A1-9 AP2A1-8	Exonic
10_14980	chr10	101570387	101571635	0.65751	0.0106645	1248	329	TTC8-2	Exonic
12_04619	chr12	34237280	34237769	0.657271	0.0218201	417	447	LOC613832-2	Exonic
26_03826	chr26	25831360	25831747	0.652672	0.014679	203	203	PAOX-2	Exonic
09_12067	chr9	104748292	104749036	0.649423	0.00258591	354	454	THBS2-17	Exonic
17_11922	chr17	73721025	73723074	0.648583	0.044274	207	266	BCR-18 BCR-19	Exonic
03_17312	chr3	118277543	118279253	0.64739	0.00589344	298	298	TRAF3IP1-3 TRAF3IP1-3	Exonic
18_17391	chr18	63941068	63941798	0.646561	0.00734962	730	649	ZNF582-1	Exonic
24_01897	chr24	7433877	7434282	0.643037	0.000127394	263	263	RTTN-16	Exonic
27_01166	chr27	12763588	12764052	0.641125	0.00162978	464	369	ODZ1-21	Exonic
17_10831	chr17	71531263	71536362	0.635005	0.00953489	1646	295	RNF215-3 RNF215-4 RNF215-5 RNF215-2 RNF215-7 RNF215-1 RNF215-6 RNF215-8 RNF215-9	Exonic
05_17233	chr5	118025269	118026308	0.633285	0.0385927	1039	1081	LOC100336737-5	Exonic
09_05366	chr9	62658980	62660218	0.630955	0.00296488	899	329	LOC100299449-2 LOC100299449-1 LOC100299449-2	Exonic
09_00972	chr9	14982956	14983901	0.620899	0.000786868	945	909	COL12A1-65	Exonic
17_12427	chr17	74285952	74286794	0.620799	0.00593929	744	669	LOC518180-1	Exonic
01_04498	chr1	64644369	64645427	0.620717	0.0066742	876	619	B4GALT4-8	Exonic
03_03111	chr3	18799483	18800251	0.619514	0.000139764	611	296	S100A10-1	Exonic
11_15132	chr11	99150941	99151372	0.615278	0.000629698	431	380	SPTAN1-22	Exonic
13_02259	chr13	17652066	17652329	0.612746	0.0103088	258	312	FBXO18-1 IL15RA-10	Exonic
06_09536	chr6	107744800	107745376	0.610846	0.0027387	540	247	SLC6A4-51 SLC6A4-50	Exonic
16_06830	chr16	49608015	49608773	0.606677	0.00517436	650	1142	IPO9-6	Exonic
03_06612	chr3	43189719	43190511	0.606218	0.00101473	552	395	DBT-1	Exonic
07_13204	chr7	63166729	63168509	0.604598	0.0162117	206	206	LOC514750-5	Exonic
18_11546	chr18	48614243	48616785	0.603173	0.00398589	500	296	LOC100139857-90 LOC100139857-89	Exonic
03_18731	chr3	121003522	121004799	0.602431	0.00394539	538	441	LOC100297153-1	Exonic
07_02810	chr7	9033661	9034313	0.601465	0.00823334	601	900	SYDE1-2	Exonic
25_09608	chr25	35114460	35115497	0.596491	0.00138942	643	643	ORAI2-1	Exonic
24_08599	chr24	57407363	57407997	0.594876	0.016905	218	264	ATP8B1-14	Exonic
21_11604	chr21	69291233	69291955	0.593274	0.00296324	582	1659	LOC508226-15	Exonic
21_11816	chr21	69809511	69812677	0.590647	0.000862719	2526	2602	CKB-2 CKB-7 CKB-1 CKB-4 CKB-5 CKB-6 CKB-3 CKB-8	Exonic
07_04611	chr7	17105867	17106806	0.590482	0.000227734	243	243	CNN1-1	Exonic
12_11235	chr12	90547550	90548313	0.588619	0.00248835	640	366	PCID2-3	Exonic
14_07191	chr14	46644108	46645015	0.586752	0.000859623	907	1311	FABP5-1	Exonic
03_14044	chr3	106993052	106994019	0.58657	0.00135136	967	911	NT5C1A-1	Exonic
05_14138	chr5	110449454	110451140	0.586541	0.00248949	223	223	PLA2G6-15	Exonic
18_04432	chr18	13473558	13474267	0.586067	0.00131249	462	291	BANP-8	Exonic
30_09796	chrX	134583929	134585200	0.585586	0.00863857	797	260	TAF5L-1	Exonic
25_00210	chr25	387326	388351	-0.590719	0.00465143	1025	811	DECR2-1	Exonic
29_09589	chr29	49595081	49597774	-0.592281	0.00103317	221	221	KCNQ1-6	Exonic
29_02224	chr29	22262760	22263762	-0.595584	0.000556053	1002	713	LOC100300295-1	Exonic
06_01157	chr6	17710763	17711455	-0.60048	0.00454617	601	457	AGXT2L1-1	Exonic
14_06270	chr14	36470387	36471172	-0.604954	0.00353399	785	837	LACTB2-7	Exonic
03_14880	chr3	110120249	110120496	-0.606611	0.000472323	247	1518	LOC618094-3 LOC100296876-1	Exonic
29_06476	chr29	44391599	44392884	-0.60733	0.00189534	913	1438	LTBP3-15 LTBP3-14 LTBP3-16	Exonic
02_13224	chr2	126272742	126274328	-0.620371	0.0236636	1474	1334	FGR-1	Exonic
05_02664	chr5	26984478	26985074	-0.628624	0.0100393	264	883	ZNF740-7	Exonic
18_04842	chr18	14386572	14388196	-0.628667	0.00669917	776	776	ANKRD11-9 ANKRD11-8	Exonic
15_11915	chr15	84133620	84134448	-0.630374	0.00244304	828	459	OSBP-12	Exonic
05_16484	chr5	116459457	116459853	-0.636877	0.00133646	217	217	LOC505415-8	Exonic
16_08889	chr16	55524575	55524961	-0.650852	5.6e-05	386	1191	ADIPOR1-4	Exonic
11_15971	chr11	100944433	100946967	-0.659501	6.33e-05	801	801	FUBP3-14 FUBP3-16 FUBP3-13 FUBP3-15	Exonic
07_07329	chr7	26196414	26197834	-0.672012	0.0196983	1420	1065	ISOC1-5	Exonic
19_06047	chr19	28409208	28410192	-0.675774	0.0220956	134	947	VAMP2-2 VAMP2-3 VAMP2-4	Exonic
19_09795	chr19	50475146	50475326	-0.677095	4.31e-05	75	209	ZNF750-1	Exonic
21_11137	chr21	68556313	68556553	-0.680382	3.99e-05	240	412	LOC537748-54 LOC537748-53	Exonic
16_05140	chr16	43485683	43486827	-0.682358	0.00337521	764	785	TARDBP-6	Exonic
22_07982	chr22	51007858	51011174	-0.685014	0.0119173	889	513	CDHR4-11 CDHR4-13 CDHR4-7 CDHR4-8 CDHR4-14 CDHR4-10 CDHR4-12 CDHR4-9 CDHR4-15	Exonic
21_11971	chr21	69956864	69957138	-0.698985	2.77e-05	274	839	KLC1-15	Exonic
04_04450	chr4	48545378	48545895	-0.715641	0.0207882	517	835	LOC100336179-3	Exonic
19_05756	chr19	27685357	27686872	-0.718698	0.000409059	539	875	KCTD11-1	Exonic
03_14498	chr3	108800171	108800759	-0.72144	0.000144956	588	1086	MGC166151-1 CDCA8-11 CDCA8-10	Exonic
13_16027	chr13	81856693	81857092	-0.730366	0.000942124	375	1660	ZNF217-3	Exonic
01_12177	chr1	138305171	138306223	-0.751672	0.000531943	743	569	DNAJC13-56	Exonic
17_01074	chr17	9742198	9742741	-0.754243	0.0186762	501	458	NR3C2-1	Exonic
12_06762	chr12	66292085	66293334	-0.789453	3.37e-05	1249	1050	GPC5-1	Exonic
07_02376	chr7	6423884	6425618	-0.79796	0.00230049	770	1149	CHERP-15 CHERP-14 CHERP-12 CHERP-13	Exonic
23_00790	chr23	7101891	7103913	-0.799017	0.00654247	1494	1470	TAP2-3 TAP2-2 TAP2-5 TAP2-4 TAP2-1	Exonic
24_04783	chr24	37553996	37555038	-0.804688	0.000583614	362	362	EMILIN2-7 EMILIN2-6	Exonic
15_12254	chr15	84910087	84910770	-0.815309	0.000607834	223	223	LOC613282-7	Exonic
05_19063	chr5	120935146	120936857	-0.816229	0.000349004	1711	6736	CRELD2-5 CRELD2-4	Exonic
19_05743	chr19	27667685	27667942	-0.867405	0.00339968	257	906	NEURL4-29	Exonic
18_16952	chr18	62701913	62702419	-0.867424	0.0102818	506	1529	SYT5-2	Exonic
07_09727	chr7	45330243	45331467	-0.872954	0.0367943	1188	1364	MIDN-1	Exonic
29_05401	chr29	41683637	41685377	-0.877936	0.00121985	1118	452	INTS5-2	Exonic
21_12688	chr21	71197669	71199910	-0.898443	0.00593609	525	525	ZFP36L1-13	Exonic
10_09297	chr10	65175620	65176110	-0.899337	0.00432005	490	925	SLC30A4-1	Exonic
24_00912	chr24	2617501	2618246	-0.914233	0.00480675	557	373	ZNF236-10	Exonic
21_05732	chr21	34522153	34523805	-0.918074	0.00845357	1308	627	ARID3B-9	Exonic
11_00800	chr11	2942738	2943605	-0.948181	7.3e-06	837	822	ACTR1B-13	Exonic
02_12085	chr2	121443941	121444398	-0.950804	0.000113012	457	585	ADC-10	Exonic
08_04988	chr8	45738957	45739129	-1.00293	0.00338805	172	991	LOC509420-2	Exonic
10_03108	chr10	17720973	17722221	-1.00988	6.86e-05	979	368	THAP10-1 LRRC49-1	Exonic
07_08447	chr7	39420306	39426444	-1.02774	3.77e-05	1522	915	GPRIN1-1	Exonic
16_03166	chr16	30154626	30155668	-1.07581	0.00837399	246	246	PARP1-22	Exonic
11_04130	chr11	24835989	24836686	-1.09682	0.0182873	654	645	COX7A2L-3	Exonic
02_11724	chr2	120107249	120109427	-1.11373	5.7e-07	1254	500	NMUR1-10	Exonic
02_13532	chr2	126991752	126993067	-1.19444	0.0162537	1055	616	PIGV-5	Exonic
19_03784	chr19	21798884	21799854	-1.19479	0.00157994	522	271	MIR423-1 CCDC55-1	Exonic
18_15218	chr18	56371150	56372480	-1.20377	7e-05	270	270	ALDH16A1-6 ALDH16A1-7 ALDH16A1-5 ALDH16A1-4	Exonic
22_07882	chr22	50813036	50813867	-1.21624	0.000387416	831	696	RBM5-25	Exonic
09_03250	chr9	40704510	40707179	-1.22762	1.45e-05	1970	263	GPR6-2 GPR6-1	Exonic
26_09258	chr26	51126790	51127325	-1.2359	6.38e-07	535	2692	INPP5A-1	Exonic
08_08798	chr8	75696909	75697757	-1.28232	0.00132252	848	720	TRIM35-6	Exonic
03_15210	chr3	111396939	111398494	-1.28812	4.63e-06	662	481	DLGAP3-4 DLGAP3-5	Exonic
30_03323	chrX	40069828	40070889	-1.32516	1.25e-06	803	826	RENBP-7 RENBP-8	Exonic
18_16275	chr18	58727608	58728229	-1.35245	0.000109528	621	601	LOC787057-9 LOC787057-8	Exonic
23_04051	chr23	17867637	17867851	-1.37561	0.000756991	214	1897	HSP90AB1-1	Exonic
19_03648	chr19	21029045	21030338	-1.39818	0.000210287	148	756	MYO18A-25 MYO18A-24 MYO18A-26	Exonic
07_15734	chr7	84241826	84242755	-1.41183	4.32e-07	929	709	ATG10-1	Exonic
09_05430	chr9	63225027	63225881	-1.4361	0.000254649	854	636	RARS2-1 ORC3L-20	Exonic
22_07828	chr22	50716454	50717803	-1.45716	1.1e-05	1105	969	SLC38A3-16	Exonic
24_01473	chr24	4192899	4194684	-1.47744	0.000600977	670	366	ZNF407-8	Exonic
11_05011	chr11	30100671	30102235	-1.49386	3.05e-07	1434	225	FBXO11-19	Exonic
08_14946	chr8	112953239	112954143	-1.51097	3.61e-05	904	1309	ADI1-4	Exonic
29_06537	chr29	44461562	44462670	-1.5247	9.56e-07	1081	1138	PCNXL3-1	Exonic
24_03445	chr24	26093507	26094408	-1.5699	4.13e-05	514	223	DSG1-1	Exonic
25_06288	chr25	23550537	23551982	-1.57532	0.00136958	866	723	LOC782286-1	Exonic
10_11744	chr10	81195479	81196724	-1.59365	3.94e-06	1245	565	DCAF5-1	Exonic
13_07589	chr13	52500688	52502009	-1.63377	1.12e-06	918	292	UBOX5-1	Exonic
22_02491	chr22	15310683	15311839	-1.63455	3.93e-06	265	265	VIPR1-13	Exonic
29_05529	chr29	41890498	41890835	-1.71573	4.71e-06	337	1160	SLC3A2-2	Exonic
22_11993	chr22	59807914	59810274	-1.7516	1.29e-05	1388	755	COPG-17 COPG-16 COPG-18	Exonic
10_12092	chr10	82805928	82807658	-1.76978	3.25e-08	1688	986	LOC538340-12	Exonic
05_13344	chr5	108638540	108639464	-1.83404	3.62e-07	511	360	WNT5B-2	Exonic
29_07014	chr29	45307395	45308369	-1.8523	2.27e-05	617	227	RBM14-3	Exonic
13_03819	chr13	29873417	29874427	-1.92289	3.51e-05	662	581	DCLRE1C-14	Exonic
07_01145	chr7	4092002	4093001	0.92237	0.0319427	999	1137		Dpromoter
08_03530	chr8	29541284	29542297	0.881285	0.00100822	864	391		Dpromoter
21_12847	chr21	71420916	71422227	0.753427	0.00104602	1006	531		Dpromoter
07_05966	chr7	20769118	20769730	0.746502	0.000330435	612	557		Dpromoter
30_10998	chrX	143526176	143526860	0.745336	0.000717376	207	226		Dpromoter
03_05458	chr3	31456283	31458960	0.737768	0.00364294	2640	2197		Dpromoter
16_13951	chr16	81433503	81434884	0.698205	0.00204986	1024	625		Dpromoter
03_06641	chr3	43444553	43445419	0.684218	0.0376208	866	863		Dpromoter
05_17196	chr5	117979688	117981126	0.668325	0.0049564	734	477		Dpromoter
03_18983	chr3	121317740	121318165	0.661195	0.0347526	307	1049		Dpromoter
26_09171	chr26	51000919	51001792	0.652765	0.000384188	871	480		Dpromoter
21_03043	chr21	21648779	21649494	0.63869	0.00190625	676	714		Dpromoter
21_12716	chr21	71228655	71229445	0.623987	0.0113329	499	205		Dpromoter
20_08960	chr20	71215515	71216607	0.61018	0.0195026	491	1359		Dpromoter
12_10986	chr12	90313704	90315115	0.609356	0.00203248	980	1757		Dpromoter
10_11913	chr10	81927450	81928539	0.591989	0.00244426	842	402		Dpromoter
07_06518	chr7	21787992	21788846	0.590226	0.0255253	422	338		Dpromoter
11_17001	chr11	103263102	103265861	0.585936	0.0102705	625	421		Dpromoter
21_11539	chr21	69206653	69207363	0.585373	0.0171349	211	211		Dpromoter
21_06748	chr21	45414788	45416011	-0.596712	0.00128232	797	414		Dpromoter
12_00916	chr12	12447728	12448586	-0.597588	0.0184325	858	889		Dpromoter
11_03666	chr11	20381701	20382007	-0.602956	0.0064001	306	762		Dpromoter
11_10997	chr11	78552037	78553242	-0.616319	0.000837334	1205	1297		Dpromoter
10_03443	chr10	19423023	19424247	-0.621577	0.0105415	954	373		Dpromoter
09_11506	chr9	104054612	104056713	-0.626478	0.000531153	206	206		Dpromoter
03_03395	chr3	19729340	19729632	-0.650077	0.00023578	292	383		Dpromoter
07_08603	chr7	39960464	39961693	-0.685046	0.00203189	204	204		Dpromoter
01_00495	chr1	1825664	1826832	-0.703581	0.0015653	1168	7978		Dpromoter
05_03145	chr5	28203456	28206318	-0.713182	0.0164052	1485	946		Dpromoter
12_08768	chr12	86303676	86304394	-0.746569	0.00121683	702	555		Dpromoter
26_02467	chr26	21816065	21817406	-0.75384	0.0435669	565	492		Dpromoter
04_10607	chr4	103335029	103336177	-0.756615	0.000247387	939	524		Dpromoter
25_00115	chr25	270503	271125	-0.796355	0.0390166	622	494		Dpromoter
21_06207	chr21	39649189	39649809	-0.87434	0.000154624	556	204		Dpromoter
16_11278	chr16	71052328	71053805	-0.894019	4.97e-06	690	206		Dpromoter
15_08096	chr15	63393008	63393206	-0.895392	3.09e-06	198	620		Dpromoter
19_03884	chr19	22199788	22200765	-0.98617	0.00477711	977	512		Dpromoter
18_11274	chr18	47977279	47979228	-1.33711	0.00109277	1768	1187		Dpromoter
10_08577	chr10	57697299	57697756	-1.34176	8.17e-05	457	2458		Dpromoter
26_05325	chr26	37556217	37556534	-1.34498	1.98e-05	317	338		Dpromoter
18_09818	chr18	42062586	42063300	-1.43665	7.84e-05	714	1406		Dpromoter
20_08213	chr20	70195972	70196376	-1.44905	1.22e-05	404	1684		Dpromoter
21_12500	chr21	70775043	70775596	-1.60426	7.01e-06	553	995		Dpromoter
09_09103	chr9	96986824	96987747	-1.90477	2.2e-06	216	216		Dpromoter
18_17868	chr18	64886758	64887598	-2.21065	2.03e-06	535	472		Dpromoter
